# Supplementary material for: The loss of photosynthesis pathway and genomic locations of the lost plastid genes in a holoparasitic plant Aeginetia indica
Source: BMC Plant Biol. 2020 May 8;20:199. doi: 10.1186/s12870-020-02415-2 (PMC7206726; doi:10.1186/s12870-020-02415-2)
Supplement: Supplementary file 5 — Additional file 5: Table S1. Gene contents of the plastomes of five holoparasitic plants and one autotrophic relative Lindenbergia philippensisin. Black boxes indicate the absence of genes, white boxes indicate the presence of genes, and gray boxes indicate pseudogenes. [file 12870_2020_2415_MOESM5_ESM.xlsx]

## Sheet: Sheet1
Table S1 Gene contents of the plastomes of five holoparasitic plants and one autotrophic relative Lindenbergia philippensisin. Black boxes indicate the absence of genes, white boxes indicate the presence of genes, and gray boxes indicate pseudogenes.
							NDH complex											Photosynthesis genes																															PEP
	Taxon	Accession number	Length (bp)	LSC	SSC	IR	ndhA	ndhB	ndhC	ndhD	ndhE	ndhF	ndhG	ndhH	ndhI	ndhJ	ndhK	ccsA	cemA	petA	petB	petD	petG	petL	petN	psaA	psaB	psaC	psaI	psaJ	psbA	psbB	psbC	psbD	psbE	psbF	psbH	psbI	psbJ	psbK	psbL	psbM	psbN	psbT	psbZ	ycf3	ycf4	rbcL	rpoA
Clade I	Lindenbergia philippensis	NC022859	155,103	85,594	17,885	25,812
Clade III	Cistanche deserticola	NC021111	102657	49130	8819	22354
Clade III	Orobanche austrohispanica	NC031441	81994	36198	7518	19139
Clade III	Epifagus virginiana	NC001568	70028	19799	4759	22735
Clade V	Lathraea squamaria	NC027838	150,504	81,981	16,061	26,231
Clade VI	Aeginetia indica	MN529629	86212	22301	529	31691
[truncated: 70 more columns]
