# Supplementary material for: The loss of photosynthesis pathway and genomic locations of the lost plastid genes in a holoparasitic plant Aeginetia indica
Source: BMC Plant Biol. 2020 May 8;20:199. doi: 10.1186/s12870-020-02415-2 (PMC7206726; doi:10.1186/s12870-020-02415-2)
Supplement: Supplementary file 6 — Additional file 6: Table S2. Genomic locations of the lost and transferred plastid genes in Aeginetia indica. The annotation, sequence alignment, alignment position and sequence identity are all based on the chloroplast genes of Lindenbergia philippensis. * indicates gene also present in the plastome of Aeginetia indica. [file 12870_2020_2415_MOESM6_ESM.xlsx]

## Sheet: Sheet1
Table S2. Genomic locations of the lost and transferred plastid genes in Aeginetia indica. The annotation, sequence alignment, alignment position and sequence identity are all based on the chloroplast genes of Lindenbergia philippensis. * indicates gene also present in the plastome of Aeginetia indica.
Contig ID	Contig length (bp)	Annotation	Alignment length (bp)	Alignment position	Identity (%)	Sequencing depth	Genomic location
NODE_9113	509	atpA	507	973—1488	57	716.59	mitochondrial
NODE_10932	1106	atpA	1023	13—1008	61.9	918.7	mitochondrial
NODE_17261	150	atpA	147	784—930	98	3.12	nuclear
NODE_6527	197	atpB	195	1162—1356	98.5	3.58	nuclear
NODE_11473	231	atpE	159	1—159	98.1	5.97	nuclear
NODE_11919	186	atpF	126	34—159	83.3	8.58	nuclear
NODE_3124	171	ndhA	168	382—549	89.3	4.47	nuclear
NODE_10943	1817	ndhA	363	97—459	38.8	690.83	mitochondrial
NODE_11007	413	ndhA	102	646—747	64.7	690.73	mitochondrial
NODE_386	158	ndhB	156	523—678	96.2	18.68	nuclear
NODE_3016	152	ndhB	150	7—156	90	7.55	nuclear
NODE_3181	160	ndhB	159	1264—1422	92.5	4.19	nuclear
NODE_10948	1782	ndhB	576	748—1335	38.8	708.13	mitochondrial
NODE_13623	215	ndhB	213	346—558	97.2	6.47	nuclear
NODE_10930	3086	ndhD	405	865—1305	30.7	804.41	mitochondrial
NODE_10938	478	ndhD	114	739—852	55.3	659.6	mitochondrial
NODE_10981	573	ndhD	426	334—765	36.6	731.18	mitochondrial
NODE_10929	986	ndhE	225	61—291	37.7	783.25	mitochondrial
NODE_10950	2305	ndhF	1092	268—1362	44.1	811.01	mitochondrial
NODE_642	150	ndhF	147	415—561	95.9	4.39	nuclear
NODE_10931	1528	ndhH	642	214—855	38.8	1030.87	mitochondrial
NODE_10946	947	ndhH	225	955—1179	48	845.41	mitochondrial
NODE_10954	713	ndhJ	288	229—465	33.3	899.46	mitochondrial
NODE_2889	424	petB	417	145—561	98.6	5.54	nuclear
NODE_10996	1772	petB	564	79—645	34.4	690.51	mitochondrial
NODE_844	272	psaA	270	1777—2046	98.9	6.93	nuclear
NODE_3107	157	psaA	156	1267—1422	96.2	2.39	nuclear
NODE_6528	150	psaA	144	2107—2250	100	2.13	nuclear
NODE_6841	303	psaA	303	235—537	98	5.79	nuclear
NODE_11158	173	psaA	132	1045—1176	90.9	51.73	nuclear
NODE_17836	150	psaA	147	1177—1323	100	2.01	nuclear
NODE_18433	150	psaA	147	1360—1506	85.7	1	nuclear
NODE_18688	160	psaA	159	1105—1263	100	2.62	nuclear
NODE_569	254	psaB	234	187—420	92.3	39.33	nuclear
NODE_1600	240	psaB	240	1030—1269	97.5	5.2	nuclear
NODE_3398	228	psaB	225	1972—2196	98.7	5.4	nuclear
NODE_14878	347	psaB	345	1570—1914	99.1	3.6	nuclear
NODE_5248	158	psaC	105	31—135	97.1	4.87	nuclear
NODE_1355	210	psaI	201	256—456	98.5	5.49	nuclear
NODE_648	280	psbA	222	838—1056	97.3	4.4	nuclear
NODE_1288	206	psbA	204	118—321	98.5	6.1	nuclear
NODE_1937	410	psbA	408	397—867	67.5	2.35	nuclear
NODE_2894	344	psbA	342	127—468	100	4.94	nuclear
NODE_10264	189	psbA	102	1—102	100	4.13	nuclear
NODE_16511	150	psbA	150	307—456	100	1.85	nuclear
NODE_553	326	psbB	324	289—612	98.1	3.68	nuclear
NODE_894	269	psbB	261	697—957	97.7	6.74	nuclear
NODE_1363	183	psbB	177	1168—1344	100	3.51	nuclear
NODE_3899	211	psbC	210	364—573	98.6	1.6	nuclear
NODE_5249	353	psbC	351	964—1314	98.3	5.48	nuclear
NODE_6531	680	psbC	402	472—873	94.8	3.47	nuclear
NODE_17837	187	psbC	183	73—255	96.7	1.95	nuclear
NODE_2859	791	psbD	789	247—1035	99.2	4.85	nuclear
NODE_530	217	psbE	216	1069—1284	95.8	41.32	nuclear
NODE_3572	150	psbE	93	1—93	100	2	nuclear
NODE_9633	150	psbJ	117	1—117	97.4	1.82	nuclear
NODE_8213	298	rbcL	291	964—1254	97.9	7.42	nuclear
NODE_8293	380	rbcL	147	118—264	98	4	nuclear
NODE_597	396	rpoB	393	2908—3168	61.1	2.44	nuclear
NODE_1585	265	rpoB	153	1126—1278	82.4	583.42	mitochondrial
NODE_1707	333	rpoB	330	2443—2772	96.4	4.89	nuclear
NODE_2380	150	rpoB	147	874—1020	93.9	660.35	mitochondrial
NODE_2803	369	rpoB	366	91—456	88.5	5.21	nuclear
NODE_3136	348	rpoB	345	814—1158	92.2	18.35	nuclear
NODE_3145	171	rpoB	168	1606—1773	92.9	1.75	nuclear
NODE_7436	176	rpoB	174	433—606	91.4	2.66	nuclear
NODE_11946	193	rpoB	189	1510—1698	90.5	3.29	nuclear
NODE_16621	150	rpoB	150	475—624	92	2.21	nuclear
NODE_3087	281	rpoC1	279	1012—1290	96.8	3.43772	nuclear
NODE_6144	194	rpoC1	192	76—267	93.8	5.09794	nuclear
NODE_6228	194	rpoC1	192	139—330	90.6	3.36598	nuclear
NODE_9808	150	rpoC1	144	1528—1671	95.8	4.18	nuclear
NODE_6560	170	rpoC2	168	136—303	92.9	4.56	nuclear
NODE_6803	436	rpoC2	432	202—633	96.5	3.08	nuclear
NODE_11947	150	rpoC2	120	1—120	87.5	9.14	nuclear
NODE_290	183	ycf3	105	127—231	100	5.67	nuclear
NODE_528	154	ycf2*	147	61—201	87.8	7.99	nuclear
NODE_646	178	ycf2*	153	3625—3777	84.3	19.8	nuclear
NODE_3184	158	ycf2*	147	4306—4443	83.7	23.61	nuclear
NODE_12855	229	ycf2*	228	934—1158	84.2	24.59	nuclear
NODE_1126	164	rpl14*	66	1—66	100	617.842	mitochondrial
NODE_4455	219	rpl16*	75	310—384	76	893.528	mitochondrial
NODE_10935	334	rpl16*	300	10—282	41	709.97	mitochondrial
NODE_10957	417	rpl2*	171	118—291	48.3	687.33	mitochondrial
NODE_328	150	rpl23*	135	145—279	86.7	1	nuclear
NODE_9787	151	rpl23*	90	1—90	90.3	6.15	nuclear
NODE_142	325	rpl23*	264	1—264	93.2	467.803	mitochondrial
NODE_11002	830	rps12*	369	1—369	61	734.6	mitochondrial
NODE_10982	1299	rps14*	279	25—300	39.4	707.647	mitochondrial
NODE_10971	636	rps3*	318	334—639	35.8	668.17	mitochondrial
NODE_10991	1059	rps4*	330	94—420	36.2	576.56	mitochondrial
