# Supplementary material for: The loss of photosynthesis pathway and genomic locations of the lost plastid genes in a holoparasitic plant Aeginetia indica
Source: BMC Plant Biol. 2020 May 8;20:199. doi: 10.1186/s12870-020-02415-2 (PMC7206726; doi:10.1186/s12870-020-02415-2)
Supplement: Supplementary file 9 — Additional file 9: Table S5. Data sources of 64 reference plastid genomes used in this study. [file 12870_2020_2415_MOESM9_ESM.xlsx]

## Sheet: Sheet1
Table S5. Data sources of 64 reference plastid genomes used in this study.
Order	Family	Speices	Length (bp)	GenBank No.
Brassicales	Brassicaceae	Arabidopsis thaliana	154515	KX551970
Caryophyllales	Aizoaceae	Mesembryanthemum crystallinum	153831	KM016695
	Amaranthaceae	Amaranthus hypochondriacus	150518	KX279888
	Cactineae	Carnegiea gigantea	113064	KT164771
	Cactineae	Cistanthe longiscapa	156830	KX928992
	Caryophyllaceae	Agrostemma githago	151733	KF527884
	Caryophyllaceae	Colobanthus quitensis	151276	KT737383
	Caryophyllaceae	Dianthus longicalyx	149539	KM668208
	Caryophyllaceae	Silene chalcedonica	148081	KF527886
	Chenopodiaceae	Beta vulgaris	149722	KR230391
	Chenopodiaceae	Bienertia sinuspersici	153472	KU726550
	Chenopodiaceae	Chenopodium album	152167	KY419707
	Chenopodiaceae	Haloxylon persicum	151586	KF534479
	Chenopodiaceae	Salicornia bigelovii	153076	KJ629117
	Chenopodiaceae	Spinacia oleracea	150725	AJ400848
	Droseraceae	Drosera regia	136810	KY679199
	Droseraceae	Aldrovanda vesiculosa	141568	KY679200
	Droseraceae	Dionaea muscipula	117589	KY679201
	Polygonaceae	Fagopyrum tataricum	159272	KX085498
	Polygonaceae	Oxyria sinensis	160404	KX774248
	Polygonaceae	Rheum palmatum	161541	KR816224
Lamiales	Acanthaceae	Andrographis paniculata	150249	KF150644
	Bignoniaceae	Tanaecium tetragonolobum	153776	KR534325
	Gesneriaceae	Boea hygrometrica	153493	JN107811
	Gesneriaceae	Lysionotus pauciflorus	153856	KX752081
	Lamiaceae	Ajuga reptans	149963	KF709391
	Lamiaceae	Caryopteris mongholica	151707	MF346535
	Lamiaceae	Haplostachys haplostachya	150130	KU724133
	Lamiaceae	Lavandula angustifolia	153448	KT948988
	Lamiaceae	Perilla setoyensis	152607	KT220692
	Lamiaceae	Phyllostegia velutina	150131	KU724134
	Lamiaceae	Premna microphylla	155293	KM981744
	Lamiaceae	Salvia miltiorrhiza	151328	JX312195
	Lamiaceae	Stachys byzantina	149749	KU724141
	Lamiaceae	Stenogyne bifida	150129	KU724132
	Lamiaceae	Salvia rosmarinus	152462	KR232566
	Lamiaceae	Tectona grandis	153953	HF567869
	Lamiaceae	Veronicastrum sibiricum	152930	KT724053
	Lentibulariaceae	Utricularia reniformis	139725	KT336489
	Oleaceae	Abeliophyllum distichum	155982	KT274029
	Oleaceae	Hesperelaea palmeri	155820	LN515489
	Oleaceae	Jasminum nudiflorum	165121	DQ673255
	Oleaceae	Olea europaea	155889	GU931818
	Orobanchaceae	Boulardia latisquama	80361	HG514460
	Orobanchaceae	Castilleja paramensis	152926	KT959111
	Orobanchaceae	Cistanche deserticola	102657	KC128846
	Orobanchaceae	Conopholis americana	45673	HG514459
	Orobanchaceae	Epifagus virginiana	70028	M81884
	Orobanchaceae	Lathraea squamaria	150504	KM652488
	Orobanchaceae	Lindenbergia philippensis	155103	HG530133
	Orobanchaceae	Orobanche californica	123739	HG515539
	Orobanchaceae	Pedicularis ishidoyana	152571	KU170194
	Orobanchaceae	Phelipanche ramosa	62304	HG803180
	Orobanchaceae	Rehmannia elata	153772	KX636161
	Orobanchaceae	Schwalbea americana	160910	HG738866
	Paulowniaceae	Paulownia tomentosa	154540	KP718624
	Phrymaceae	Mimulus guttatus	525671	JN098455
	Plantaginaceae	Plantago media	164130	KR297245
	Plantaginaceae	Veronica nakaiana	152319	KT633216
	Plantaginaceae	Digitalis lanata	153108	KY085895
	Plantaginaceae	Veronica persica	150198	KT724052
	Scrophulariaceae	Scrophularia takesimensis	152436	KP718628
	Verbenaceae	Aloysia citrodora	154699	KY085903
Zygophyllales	Zygophyllaceae	Larrea tridentata	136194	KT272174
