# Supplementary material for: The loss of photosynthesis pathway and genomic locations of the lost plastid genes in a holoparasitic plant Aeginetia indica
Source: BMC Plant Biol. 2020 May 8;20:199. doi: 10.1186/s12870-020-02415-2 (PMC7206726; doi:10.1186/s12870-020-02415-2)
Supplement: Supplementary file 10 — Additional file 10: Table S6. Primers used for quantitative real-time PCR. [file 12870_2020_2415_MOESM10_ESM.xlsx]

## Sheet: Table S4
Table S6 Primers used for quantitative real-time PCR
Sequence ID	Swiss-prot annotation	Forward primer	Reverse primer
TRINITY_DN2524_c0_g1_i2	eIF-5A-2	CACCATCCGCAAGAACGGTCACA	ATGACACTTGGCGTGCCCATGC
TRINITY_DN72_c0_g1_i5	EF-1-alpha	ACTGCCACACCTCCCACATTGC	AAACCCGCATCACCGTTCTTCAGA
TRINITY_DN20109_c0_g1_i1	GTP-binding protein SAR1A	CCAGCCAACACAGCATCCGACTT	CCACCGCATCCACCTTGGCATAA
TRINITY_DN1095_c0_g1_i1	Beta-1-tubulin	TTTGGGCAATCTGGAGCTGGGAAC	TCCGCCTCCTTCCTGACGACAT
TRINITY_DN7471_c0_g1_i1	Cysteine synthase	GTGTCCTCATCGAGCCAACCAGTG	ACTCATTGAAGCGGGCATGGTGAT
TRINITY_DN7647_c0_g1_i3	60S ribosomal protein L18a-2	CAAGAGGGAGAGCACCAAGCAGTT	GCCTCGATGCCTTGTAAGTGGTCT
TRINITY_DN6977_c0_g1_i2	Histone H1	CCATCGCCCAGGAGCCAATTCA	CGTCTTACTCGTAGCAGCGGCATT
TRINITY_DN2044_c0_g1_i12	17.3 kDa class II heat shock protein	AGCTTCTCCACCGTCACCGTCA	ATGGAGCGGAGGATCGGCAAGT
TRINITY_DN777_c0_g1_i1	Photosystem II reaction center W protein	GCCGTCGTAGGAAAGCCACAAC	CACCTCCCTCCGTCCTCAATCTCT
TRINITY_DN2800_c0_g1_i4	Ferredoxin--NADP reductase	TGCGAATTCACGGGTGCCTCAT	TGCTGGTCTGTTGCACGGACAT
TRINITY_DN53_c0_g1_i4	Actin	TACTCCTTCACCACCACCGCTGAG	TCTTGGCTGTCTCGAACTCCTGCT
